# Supplementary material for: Tracking the immune response by MRI using biodegradable and ultrasensitive microprobes
Source: Sci Adv. 2022 Jul 13;8(28):eabm3596. doi: 10.1126/sciadv.abm3596 (PMC9278862; doi:10.1126/sciadv.abm3596)
Supplement: Supplementary file 2 — Movies S1 to S5 [file sciadv.abm3596_movies_s1_to_s5.zip]

Archive with 5 entries (5 files):
- sciadv.abm3596_movie_s1.avi
- sciadv.abm3596_movie_s2.avi
- sciadv.abm3596_movie_s3.avi
- sciadv.abm3596_movie_s4.avi
- sciadv.abm3596_movie_s5.avi
